# Supplementary material for: Rac1 GTPase Regulates the SCFβTrCP-Mediated Degradation of Claspin and the Cellular Response of Pancreatic Cancer Cells to Gamma Rays
Source: Cancers (Basel). 2026 Jun 11;18(12):1908. doi: 10.3390/cancers18121908 (PMC13296905; doi:10.3390/cancers18121908)
Supplement: Supplementary file 1 [file cancers-18-01908-s001.zip]

Archive with 1 entries (1 files):
- cancers-4345252-supplementary.pdf
